# Supplementary material for: 39 years of directional wave recorded data and relative problems, climatological implications and use
Source: Sci Data. 2018 Jul 17;5:180139. doi: 10.1038/sdata.2018.139 (PMC6049034; doi:10.1038/sdata.2018.139)
Supplement: Supplementary file 1 [file sdata2018139-isa1.zip]

Archive with 3 entries (3 files):
- i_Investigation.txt
- s_study_Pomaro.txt
- a_assay_Pomaro.txt
