# Supplementary material for: 39 years of directional wave recorded data and relative problems, climatological implications and use
Source: Sci Data. 2018 Jul 17;5:180139. doi: 10.1038/sdata.2018.139 (PMC6049034; doi:10.1038/sdata.2018.139)
Supplement: Supplementary file 1 [file sdata2018139-isa1.zip › i_Investigation.txt]

# Investigation File generated for Scientific Data with Investigation File Authoring Tool version 0.1.0 on 08/06/2018 - This metadata file is CC0
ONTOLOGY SOURCE REFERENCE
Term Source Name	GAZ	UO	OBI	ERO	ENVO
Term Source File	http://data.bioontology.org/ontologies/GAZ	http://data.bioontology.org/ontologies/UO	http://data.bioontology.org/ontologies/OBI	http://data.bioontology.org/ontologies/ERO	http://data.bioontology.org/ontologies/ENVO
Term Source Version	$Revision: 1.512 $	unknown	2014-08-18	2013-08-02	
Term Source Description	Gazetteer	Units of Measurement Ontology	Ontology for Biomedical Investigations	Eagle-I Research Resource Ontology	Environment Ontology
INVESTIGATION
Investigation Identifier
Investigation Title
Investigation Description
Investigation Submission Date
Investigation Public Release Date
INVESTIGATION PUBLICATIONS
Investigation PubMed ID
Investigation Publication DOI
Investigation Publication Author List
Investigation Publication Title
Investigation Publication Status
Investigation Publication Status Term Accession Number
Investigation Publication Status Term Source REF
INVESTIGATION CONTACTS
Investigation Person Last Name
Investigation Person Mid Initials
Investigation Person First Name
Investigation Person Address
Investigation Person Phone
Investigation Person Fax
Investigation Person Email
Investigation Person Affiliation
Investigation Person Roles
Investigation Person Roles Term Accession Number
Investigation Person Roles Term Source REF
STUDY
Study Identifier	10.1038/sdata.2018.139
Study Title	39 years of directional wave recorded data and relative problems, climatological implications and use
Study Submission Date	25/01/2018
Study Public Release Date	17/07/2018
Study Description	http://www.nature.com/articles/sdata2018139#abstract
Study File Name	s_study_Pomaro.txt
Comment[Subject Keywords]	//;///
Comment[Manuscript Licence]	CC BY-4.0
Comment[Experimental Metadata Licence]	CC0
Comment[Supplementary Information File Name]	
Comment[Supplementary Information File Type]	x-zip-compressed
Comment[Supplementary Information File URL]	http://www.nature.com/articles/sdata2018139#supplementary-information
Comment[Data Repository]	PANGAEA
Comment[Data Record Accession]	doi:10.1594/PANGAEA.885361
Comment[Data Record URI]	https://doi.org/10.1594/PANGAEA.885361
STUDY DESIGN DESCRIPTORS
Study Design Type	time series design	observation design	data integration objective
Study Design Type Term Accession Number	OBI:0500020	OBI:0300311	ERO:0100092
Study Design Type Term Source REF	OBI	OBI	ERO
STUDY PUBLICATIONS
Study PubMed ID	""
Study Publication DOI	doi:10.1002/joc.5066
Study Publication Author List	""
Study Publication Title	""
Study Publication Status	published
Study Publication Status Term Accession Number	
Study Publication Status Term Source REF	
STUDY FACTORS
Study Factor Name	data collection time period
Study Factor Type	temporal_interval
Study Factor Type Term Accession Number	http://www.ifomis.org/bfo/1.1/span#TemporalInterval
Study Factor Type Term Source REF	ERO
STUDY ASSAYS
Study Assay Measurement Type	water flow process
Study Assay Measurement Type Term Accession Number	ENVO:01000982
Study Assay Measurement Type Term Source REF	ENVO
Study Assay Technology Type	data acquisition system
Study Assay Technology Type Term Accession Number	ERO:0000948
Study Assay Technology Type Term Source REF	ERO
Study Assay Technology Platform	""
Study Assay File Name	a_assay_Pomaro.txt
STUDY PROTOCOLS
Study Protocol Name	Data collection	Data collation
Study Protocol Type	data acquisition	data transformation
Study Protocol Type Term Accession Number	ERO:0000387	OBI:0200000
Study Protocol Type Term Source REF	ERO	OBI
Study Protocol Description		
Study Protocol URI	""	""
Study Protocol Version		
Study Protocol Parameters Name	""	""
Study Protocol Parameters Name Term Accession Number	""	""
Study Protocol Parameters Name Term Source REF	""	""
Study Protocol Components Name	""	""
Study Protocol Components Type	""	""
Study Protocol Components Type Term Accession Number	""	""
Study Protocol Components Type Term Source REF	""	""
STUDY CONTACTS
Study Person Last Name	Pomaro	Cavaleri	Papa	Lionello
Study Person First Name	Angela	Luigi	Alvise	Piero
Study Person Mid Initials				
Study Person Email	angela.pomaro@ve.ismar.cnr.it	""	""	""
Study Person Phone				
Study Person Fax				
Study Person Address				
Study Person Affiliation	Institute of Marine Sciences, 30122 Venice, Italy	Institute of Marine Sciences, 30122 Venice, Italy	Centro Previsioni e Segnalazioni Maree of the Municipality of Venice, 30100 Venice, Italy	University of Salento, 73100 Lecce, Italy
Study Person Roles				
Study Person Roles Term Accession Number				
Study Person Roles Term Source REF				
Comment[Study Person ORCID]	0000-0001-9351-071X			
Comment[Funder]				
Comment[FundRef ID]				
Comment[Funder Term Source REF]				
Comment[Grant Identifier]				
