# Supplementary material for: 39 years of directional wave recorded data and relative problems, climatological implications and use
Source: Sci Data. 2018 Jul 17;5:180139. doi: 10.1038/sdata.2018.139 (PMC6049034; doi:10.1038/sdata.2018.139)
Supplement: Supplementary file 1 [file sdata2018139-isa1.zip › s_study_Pomaro.txt]

Source Name	Characteristics[geographical location]	Term Source REF	Term Accession Number	Characteristics[environment type]	Term Source REF	Term Accession Number	Characteristics[latitude]	Unit	Term Source REF	Term Accession Number	Characteristics[longitude]	Unit	Term Source REF	Term Accession Number	Protocol REF	Sample Name	Factor Value[data collection time period]
Acqua Alta oceanographic tower	Gulf of Venice	GAZ	GAZ:00144494	sea	ENVO	ENVO:00000016	45.31383	degree	UO	UO:0000185	12.50883	degree	UO	UO:0000185	Data collection	First period	1979/1986
Acqua Alta oceanographic tower	Gulf of Venice	GAZ	GAZ:00144494	sea	ENVO	ENVO:00000016	45.31383	degree	UO	UO:0000185	12.50883	degree	UO	UO:0000185	Data collection	Second period	1987/2003
Acqua Alta oceanographic tower	Gulf of Venice	GAZ	GAZ:00144494	sea	ENVO	ENVO:00000016	45.31383	degree	UO	UO:0000185	12.50883	degree	UO	UO:0000185	Data collection	Third period	2004/2017
