# Supplementary material for: 39 years of directional wave recorded data and relative problems, climatological implications and use
Source: Sci Data. 2018 Jul 17;5:180139. doi: 10.1038/sdata.2018.139 (PMC6049034; doi:10.1038/sdata.2018.139)
Supplement: Supplementary file 1 [file sdata2018139-isa1.zip › a_assay_Pomaro.txt]

Sample Name	Protocol REF	Assay Name	Raw Data File	Comment[Data Repository]	Comment[Data Record Accession]	Comment[Data Record URI]	Factor Value[data collection time period]
First period	Data collation	First period_Wave height	Pomaro-etal_2018.tab	PANGAEA	doi:10.1594/PANGAEA.885361	https://doi.org/10.1594/PANGAEA.885361	1979/1986
Second period	Data collation	Second period_Wave height	Pomaro-etal_2018.tab	PANGAEA	doi:10.1594/PANGAEA.885361	https://doi.org/10.1594/PANGAEA.885361	1987/2003
Third period	Data collation	Third period_Wave height	Pomaro-etal_2018.tab	PANGAEA	doi:10.1594/PANGAEA.885361	https://doi.org/10.1594/PANGAEA.885361	2004/2017
First period	Data collation	First period_Wave frequency	Pomaro-etal_2018.tab	PANGAEA	doi:10.1594/PANGAEA.885361	https://doi.org/10.1594/PANGAEA.885361	1979/1986
Second period	Data collation	Second period_Wave frequency	Pomaro-etal_2018.tab	PANGAEA	doi:10.1594/PANGAEA.885361	https://doi.org/10.1594/PANGAEA.885361	1987/2003
Third period	Data collation	Third period_Wave frequency	Pomaro-etal_2018.tab	PANGAEA	doi:10.1594/PANGAEA.885361	https://doi.org/10.1594/PANGAEA.885361	2004/2017
First period	Data collation	First period_Wave period	Pomaro-etal_2018.tab	PANGAEA	doi:10.1594/PANGAEA.885361	https://doi.org/10.1594/PANGAEA.885361	1979/1986
Second period	Data collation	Second period_Wave period	Pomaro-etal_2018.tab	PANGAEA	doi:10.1594/PANGAEA.885361	https://doi.org/10.1594/PANGAEA.885361	1987/2003
Third period	Data collation	Third period_Wave period	Pomaro-etal_2018.tab	PANGAEA	doi:10.1594/PANGAEA.885361	https://doi.org/10.1594/PANGAEA.885361	2004/2017
First period	Data collation	First period_Wave mean direction	Pomaro-etal_2018.tab	PANGAEA	doi:10.1594/PANGAEA.885361	https://doi.org/10.1594/PANGAEA.885361	1979/1986
Second period	Data collation	Second period_Wave mean direction	Pomaro-etal_2018.tab	PANGAEA	doi:10.1594/PANGAEA.885361	https://doi.org/10.1594/PANGAEA.885361	1987/2003
Third period	Data collation	Third period_Wave mean direction	Pomaro-etal_2018.tab	PANGAEA	doi:10.1594/PANGAEA.885361	https://doi.org/10.1594/PANGAEA.885361	2004/2017
